# Supplementary material for: Translational regulation of SND1 governs endothelial homeostasis during stress
Source: J Clin Invest. 2025 Feb 3;135(3):e168730. doi: 10.1172/JCI168730 (PMC11785924; doi:10.1172/JCI168730)
Supplement: Supporting data values [file jci-135-168730-s029.xlsx]

## Sheet: Figure 1
Figure 1B
Sunitinib 0 μM	Sunitinib 0.5 μM	Sunitinib 2 μM	Sunitinib 4 μM
1.02075	1.03228	0.500449	0.213732
0.925485	0.809194	0.655006	0.19457
0.792327	1.04402	0.62789	0.220551
1.03827	1.01282	0.671926	0.22771
1.07506	1.30851	0.751207	0.236237
1.14811	1.07681	0.704742	0.261276
1.05871	0.965697	0.77819	0.209943
1.00616	1.0102	0.81825	0.285948
0.968884	1.01444	0.722405	0.233508
0.961902	1.01303	0.796627	0.237137
0.967534	0.975301	0.766562	0.2469
1.03681	1.04514	0.896304	0.221343
Figure 1D
Number of nodes
DMSO	Sunitinib
750	444
626	555
476.333	453
569	380
664	384
592.167	415
635	678
825	432
637	606
Number of meshes
DMSO	Sunitinib
80	35
63	33
36	33
55	28
48	26
44.3333	33
54	43
45	35
47	53
Total tube length (pixel)
DMSO	Sunitinib
37382	32450
37772	37898
26477	24167
37751	30668
37390	28694
28170	20786
30199	30820
37987	18054
29800	21008
Figure 1F
DMSO	Sunitinib
7.95977	32.9417
8.6651	35.3538
8.57712	63.9088
8.34986	74.7451
9.83301	63.6331
7.63918	57.2151
16.6857	58.8957
47.6218	77.9455
41.7153	75.973
Figure 1H
DMSO	Sunitinib
10.5263	4
2	10.5263
3.92157	60
2.32558	42.8571
2.12766	27.7778
2.04082	19.2308
3.92157	23.8095
2	35.2941
2.27273	37.5

## Sheet: Figure 2
Figure 2B
Triplet_periodicity_with_offsets_principal_only (1)
Read length	CDS -1 Frame	In Frame	CDS +1 Frame
25	25249	74559	41523
26	81574	177688	147944
27	296429	1401198	45823
28	96155	2224190	136869
29	15950	657026	193789
30	19599	57519	17341
31	5880	6388	3894
32	2748	2498	1935
33	1516	1471	1298
34	1165	1163	990
35	957	956	853
36	704	783	651
37	498	480	447
38	220	216	241
39	122	137	132
40	59	62	65
41	37	33	43
42	24	27	18
43	2	10	6
44	5	8	4
45	3	3	3
46	5	3	3
47	1	0	3
48	2	1	4
49	1	1	1
50	0	3	2
51	0	0	7
52	0	1	3
53	0	1	3
54	0	1	0
55	2	1	0
57	1	1	1
58	0	3	0
59	0	1	0
61	0	0	0
62	1	0	0
Figure 2C
RNA-Seq					Ribo-Seq
	C		S		C		S
	1	2	1	2	1	2	1	2
3'UTR	0.29	0.32	0.27	0.32	0.02	0.03	0.02	0.02
CDS	0.7	0.67	0.73	0.68	0.97	0.95	0.96	0.95
5'UTR	0.01	0.01	0	0.01	0.02	0.02	0.02	0.02
Figure 2D-3'UTR	Counts (11)	Position	-300	-299	-298	-297	-296	-295	-294	-293	-292	-291	-290	-289	-288	-287	-286	-285	-284	-283	-282	-281	-280	-279	-278	-277	-276	-275	-274	-273	-272	-271	-270	-269	-268	-267	-266	-265	-264	-263	-262	-261	-260	-259	-258	-257	-256	-255	-254
		Count	3.5755	0.486	0.4885	3.5437	0.4769	0.4608	3.4844	0.4718	0.4352	3.5093	0.4803	0.4492	3.7232	0.4951	0.4466	3.5307	0.5137	0.456	3.5084	0.482	0.447	3.387	0.5024	0.4395	3.4953	0.4716	0.4655	3.5749	0.444	0.4278	3.2463	0.4655	0.4412	3.3676	0.4655	0.4366	3.4449	0.4573	0.4268	3.3598	0.4594	0.5137	3.7516	0.5109	0.4795	3.6158	0.5017
Figure 2D-5'UTR	Counts (9)	Position	-300	-299	-298	-297	-296	-295	-294	-293	-292	-291	-290	-289	-288	-287	-286	-285	-284	-283	-282	-281	-280	-279	-278	-277	-276	-275	-274	-273	-272	-271	-270	-269	-268	-267	-266	-265	-264	-263	-262	-261	-260	-259	-258	-257	-256	-255	-254
		Count	0.0099	0.0111	0.0095	0.0095	0.0106	0.0102	0.0126	0.01	0.0112	0.0131	0.0135	0.0098	0.011	0.0127	0.0086	0.0106	0.01	0.0092	0.0086	0.0093	0.0106	0.0106	0.0107	0.0122	0.0089	0.0147	0.0128	0.0096	0.0112	0.0099	0.0111	0.0097	0.0109	0.0129	0.0138	0.0095	0.0123	0.0135	0.0121	0.0117	0.0155	0.0151	0.0115	0.0126	0.0137	0.0132	0.0124
Figure 2F
Position	0	1	2	3	4	5	6	7	8	9	10	11	12	13	14	15	16	17	18	19	20	21	22	23	24	25	26	27	28	29	30	31	32	33	34	35	36	37	38	39	40	41	42	43	44	45	46	47	48
RNA-Seq DMSO	0	0.22556	0.22556	0.22556	0.22556	0.22556	0.33834	0.33834	0.33834	0.33834	0.33834	0.33834	0.33834	0.33834	0.33834	0.33834	0.33834	0.33834	0.33834	0.33834	0.33834	0.45112	0.45112	0.45112	0.45112	0.45112	0.45112	0.45112	0.45112	0.45112	0.45112	0.45112	0.45112	0.45112	0.45112	0.45112	0.45112	0.45112	0.45112	0.45112	0.45112	0.45112	0.45112	0.45112	0.45112	0.45112	0.45112	0.45112	0.45112
Position	0	1	2	3	4	5	6	7	8	9	10	11	12	13	14	15	16	17	18	19	20	21	22	23	24	25	26	27	28	29	30	31	32	33	34	35	36	37	38	39	40	41	42	43	44	45	46	47	48
Ribo-Seq DMSO	0	0	0	0	0	0	0	0	0	0	0	0	0	0	0	0	0	0	0	0	0	0	0	0	0	0	0	0	0	0	0	0	0	0	0	0	0	0	0	0	0	0	0	0	0	0	0	0	0
Position	0	1	2	3	4	5	6	7	8	9	10	11	12	13	14	15	16	17	18	19	20	21	22	23	24	25	26	27	28	29	30	31	32	33	34	35	36	37	38	39	40	41	42	43	44	45	46	47	48
RNA-Seq Sunitinib	0	0	0	0	0	0	0.102034	0.102034	0.204069	0.204069	0.408137	0.408137	0.408137	0.408137	0.408137	0.408137	0.408137	0.408137	0.408137	0.408137	0.408137	0.408137	0.408137	0.408137	0.408137	0.408137	0.408137	0.408137	0.408137	0.408137	0.408137	0.408137	0.408137	0.408137	0.408137	0.408137	0.408137	0.408137	0.408137	0.408137	0.408137	0.408137	0.408137	0.408137	0.408137	0.408137	0.408137	0.408137	0.408137
Position	0	1	2	3	4	5	6	7	8	9	10	11	12	13	14	15	16	17	18	19	20	21	22	23	24	25	26	27	28	29	30	31	32	33	34	35	36	37	38	39	40	41	42	43	44	45	46	47	48
Ribo-Seq Sunitinib	0	0	0	0	0	0	0	0	0	0	0	0	0	0	0	0	0	0	0	0	0	0	0	0	0	0	0	0	0	0	0	0	0	0	0	0	0	0	0	0	0	0	0	0	0	0	0	0	0
Figure 2G
DMSO	Sunitinib
0.929817	1.06291
1.17911	0.551257
0.912114	1.10263
1.31106	1.01138
0.913252	0.87797
0.835194	0.654057
1.05239	0.865627
1.01779	1.22992
0.933605	0.98689
Figure 2I
DMSO	Sunitinib
1.59003	0.55587
0.743529	0.461902
0.666443	0.621841
1.48417	0.191104
0.713136	0.166499
0.802691	0.162587
0.890894	0.661431
1.03285	0.579878
1.07626	0.637223
Figure 2M
SND1+ CD31+ area (fold of DMSO)
Vehicle	Sunitinib
1.13481	0.391463
1.1324	0.459777
1.09256	0.410087
0.972384	0.400967
0.731405	0.495973
0.802834	0.445824
SND1+ α-Actinin+ area (fold of DMSO)
Vehicle	Sunitinib
1.3049	1.01902
1.05041	1.14662
1.08961	0.71408
0.880668	0.60541
0.674411	0.808752
	0.890448
SND1+ Vimentin+ area (fold of DMSO)
Vehicle	Sunitinib
1.15896	0.62444
1.03417	0.868785
1.12011	1.36458
0.631289	0.994321
1.05547	1.72026
	0.9032
Figure 2N
Vehicle 21 day	Sunitinib 10 day	Sunitinib 21 day
0.901488	0.723621	0.688794
1.00696	0.780477	0.605341
1.09155	0.840254	0.462779
0.877761	0.874244	0.641121
0.988549	0.447941	0.780275
1.14612	0.415521	0.666918
0.987574	0.598749	0.706852
Figure 2Q
	Vehicle				Sunitinib
cMacs1	136717	108847	99037		90578	71758	101573
cMacs2	122227	60607	93522		69546	26414	57999
cMacs3	107846	100874	78333		68011	83645	96790
Monocytes	69391	91618	93736		48532	73220	54435
CD4+ T	23262	21044	22222		20207	26858	28083
B cells	19759	17002	18483		16817	19409	21428
EC	28145	21945	23745		19642	14849	19122
[truncated: 3,427 more columns]

## Sheet: Figure 3
Figure 3B
	DMSO						Sunitinib
SND1/GAPDH	0.896361	1.01898	1.08466	0.945686	1.11478	0.939531	0.6739	0.628143	0.663116	0.604733	0.492689	0.4313
P-mTOR/mTOR	0.882494	1.10284	1.01467	0.904686	1.20209	0.893222	0.536715	0.487766	0.458875	0.597168	0.566848	0.602737
p-4EBP/4EBP	0.87492	1.05829	1.06679	0.803382	1.18257	1.01405	0.620506	0.453906	0.450577	0.573561	0.338551	0.383343
Figure 3D
	DMSO						Rapamycin						Sunitinib						MHY1485						Sunitinib+MHY1485
SND1/GAPDH	0.887606	1.11239	0.935222	1.06478	1.20086	0.72131	0.466259	0.489637	0.512008	0.357862	0.625405	0.656047	0.473954	0.398554	0.49785	0.457241	0.585613	0.644868	0.70246	0.686128	1.49914	1.55247	1.24395	1.37574	0.528431	0.69015	1.15536	0.872566	1.45828	1.28238
P-mTOR/mTOR	1.05146	0.948544	1.04608	0.953925	1.03128	0.861762	0.440786	0.456416	0.520789	0.444032	0.647764	0.687676	0.41567	0.44786	0.391609	0.414373	0.502689	0.619698	1.04118	0.974233	1.00723	0.89519	0.81259	0.875591	0.890898	0.854932	0.823961	0.880762	0.909086	1.12854
Figure 3G
DMSO	Sunitinib	sh4EBP1/2	Sunitinib+sh4EBP1/2
0.818842	0.741526	0.957493	0.95877
1.00864	0.611344	1.20583	1.00261
1.17251	0.68488	1.1316	1.01667
0.933219	0.644202	0.997933	1.27963
1.13601	0.608475	0.952592	1.06915
0.930775	0.526996	0.927201	0.925122
0.998675	0.556439	1.26984	1.14259
1.0895	0.732634	1.3688	1.40155
0.911825	0.572388	0.919249	2.20043

## Sheet: Figure 4
Figure 4C
shScramble	shSND1
0.849711	0.615615
0.949836	0.588021
1.07998	0.562912
0.994807	0.650353
1.12935	0.620646
1.01818	0.633497
0.955866	0.680196
1.02068	0.673578
1.00158	0.622928
Figure 4E
shScramble	shSND1
25162	18361
46041	18612
45779	16327
47410	28953
29035	20777
42496	23536
26196	12834
38865	14419
25420	17965
Figure 4G
shScramble	shSND1
12.7436	69.893
20.3082	79.7032
48.8647	82.281
12.2681	54.9459
4.09336	63.0466
28.7299	79.6424
38.7903	87.911
32.7436	78.4518
34.6379	84.7974
Figure 4H
Blank+DMSO	Blank+Sunitinib	SND1 OE+DMSO	SND1 OE+Sunitinib
0.95597	0.670502	0.910587	0.742052
0.872392	0.656239	0.898585	0.785407
0.982884	0.508588	0.966043	0.797377
0.926402	0.534965	0.93176	0.673119
1.00431	0.575687	0.811207	0.69622
1.03428	0.550131	1.00668	0.8177
1.02118	0.588913	0.799589	0.763271
1.06953	0.535765	0.857772	0.878583
1.13305	0.58423	0.905408	0.877733
Figure 4J
Blank+DMSO	Blank+Sunitinib	SND1 OE+DMSO	SND1 OE+Sunitinib
29557	5172	26896	25048
26290	22895	30267	25841
31746	21312	24844	24316
19672	13487	40089	32762
34000	17041	24423	19600
23981	22451	31631	38812
Figure 4L
Blank+DMSO	Blank+Sunitinib	SND1 OE+DMSO	SND1 OE+Sunitinib
13.5495	76.6666	16.474	25.5765
13.2711	74.5507	2.4669	26.9851
8.06204	57.1281	5.95132	11.5719
25.7049	89.541	19.0339	40.7055
36.3256	84.2158	11.0489	51.8284
8.61186	63.1983	3.87744	19.0085
14.7082	63.3777	8.43539	8.27881
44.0446	77.1692	35.3449	35.9378
17.6348	76.7319	32.3956	34.2841
Figure 4Q
AAV9-shScr + Vehicle	AAV9-shSND1 + Vehicle	AAV9-shScr + Sunitinib	AAV9-shSND1 + Sunitinib
2.62308	1.97	1.70286	1.16049
2.56376	2.36207	1.63804	1.1
2.70312	2.09195	2.24827	1.08
2.48634	2.40581	1.67133	1.13492
2.44898	1.97203	1.6413	1.26455
2.11217	1.70608	1.45584	1.11089
2.09375	1.20108	1.96059	1.34974
2.47239	1.25216	1.29458
Figure 4T
Blank	shSND1	SND1 OE
1.17474	0.767777	3.83317
1.14443	0.397876	3.98063
1.11557	0.0728032	3.92709
1.16746	0.0510787	3.90097

## Sheet: Figure 5
Figure 5C
	Blank			shSND1			SND1 OE
UBE2O	0.885068	0.977262	1.15615	0.896118	1.06679	0.773941	0.849452	1.26629	0.908467
FBXO25	0.928436	0.874537	1.2316	0.433896	0.416068	0.343323	0.953395	1.13117	1.04643
ERCC8	0.949022	1.01059	1.04268	0.485651	0.458337	0.439093	0.933554	1.06019	0.841906
CDC73	0.892573	1.02779	1.09006	0.6548	0.731485	0.535282	0.963881	1.39564	1.17301
RMND5A	0.844645	1.18294	1.00084	0.527284	0.623791	0.545975	0.922885	0.863189	0.893015
FBXO9	0.93608	1.09404	0.97646	0.78578	0.945381	0.642431	1.00557	1.18351	1.11366
KBTBD7	0.990076	1.16492	0.867032	0.69959	0.946259	0.828413	0.696483	1.01454	0.706392
UBE2N	0.82229	1.04972	1.15851	0.604799	0.634909	0.632539	2.01317	1.41952	2.09426
Figure 5F
NC+DMSO	NC+Sunitinib 0.25 μM	NC+Sunitinib 2 μM	shUBE2N+DMSO	shUBE2N+Sunitinib 0.25 μM	shUBE2N+Sunitinib 2 μM	UBE2N OE+DMSO	UBE2N OE+Sunitinib 0.25 μM	UBE2N OE+Sunitinib 2 μM
0.921632	1.00148	0.589014	0.613633	0.752505	0.312101	0.792978	0.776752	0.87583
1.09788	1.02466	0.587308	0.677219	0.629417	0.304203	0.706658	0.825888	0.759776
1.09366	0.692196	0.557581	0.587041	0.665509	0.307791	0.813159	0.811216	0.857256
0.977329	1.05644	0.569847	0.680889	0.626949	0.330108	0.807133	0.783799	0.774404
1.00066	1.00381	0.50682	0.640394	0.579445	0.340742	0.85238	0.792254	0.913375
0.918117	0.972625	0.598263	0.704284	0.624802	0.361957	0.874407	0.847256	0.831778
1.00153	0.910302	0.544545	0.668628	0.624846	0.378	0.792147	0.876202	0.89981
0.967358	0.90925	0.553877	0.656578	0.650231	0.365036	0.830817	0.838057	0.873954
1.02184	0.954667	0.549288	0.705179	0.642663	0.363036	0.76043	0.930084	0.853409
Figure 5I
Blank+DMSO	shUBE2N+DMSO	UBE2N OE+DMSO	Blank+Sunitinib	shUBE2N+Sunitinib	UBE2N OE+Sunitinib
0	0	0	14.2857	0	50
0	0	0	12.5	0	33.3333
0	0	0	12.5	0	100
0	0	0	33.3333	0	40
0	0	0	57.1429	0	0
0	16.6667	0	40	33.3333	50
0	0	12.5	28.5714	0	25
28.5714	0	0	44.4444	0	66.6667
0	0	0	60	0	25
0	0	0	57.1429	33.3333	40
0	33.3333	0	33.3333	0	33.3333
11.1111	0	0	33.3333	0	33.3333
0	0	25	25	40	50
0	0	11.1111	14.2857	0	28.5714
0	0	0	7.69231	0	0
0	0	9.09091	10	0	16.6667
0	0	0	14.2857	40	30
	0	0	20	42.8571	25
	20	0	66.6667	40	0
	0		20	50	50
	10		25	25	25
	0		33.3333	25	0
	0			25	33.3333
	0			33.3333
	0			20
	0			0
Figure 5J
Control	Sunitinib	Sunitinib+UBE2N OE	Sunitinib+UBE2N OE+shRNF8	Sunitinib+UBE2N OE+shRNF168	Sunitinib+UBE2N OE+shHLTF	Sunitinib+UBE2N OE+shSHPRH
0.973343	0.595066	0.943929	0.884479	0.551435	0.950359	0.876501
1.00848	0.542934	0.954182	0.893443	0.605518	1.04209	0.924876
1.16465	0.547248	0.866951	0.913068	0.573914	1.03606	0.989987
0.952342	0.508653	1.02021	0.975313	0.556002	0.972928	0.960956
0.908453	0.537741	0.895603	0.901064	0.62611	0.958541	1.00708
0.919841	0.557117	1.10007	0.946066	0.583664	0.974312	1.10177
1.00735	0.613937	1.06708	0.925969	0.632317	1.02288	1.12442
1.06012	0.591825	0.979132	0.826469	0.636198	0.984355	1.05568
1.00542	0.614292	0.960456	0.84131	0.62289	0.953148	0.987861

## Sheet: Figure 6
Figure 6D
DMSO	Sunitinib	Sunitinib+Drospirenone	Sunitinib+Ramipril	Sunitinib+Ripasudil
1.02266	0.638257	0.584957	0.839158	0.644454
1.04366	0.665651	0.617004	0.936075	0.606277
0.952697	0.659167	0.629026	0.79071	0.715118
0.974589	0.675265	0.707629	0.872173	0.607102
1.00124	0.525382	0.644074	0.933402	0.686673
1.02624	0.644417	0.696728	0.948027	0.657899
0.879929	0.579698	0.638823	0.935532	0.692468
1.01043	0.66597	0.664906	0.894017	0.690399
1.08855	0.660914	0.680803	0.912744	0.686343
Figure 6G
DMSO	Sunitinib	Ramipril	Sunitinib+Ramipril
31036	7606	28419	28450
31631	13758	31025	26295
22505	20636	34408	25684
29478	18141	30205	22362
24876	15538	34010	32007
38546	27089	27548	26551

## Sheet: Figure 7
Figure 7B
Photons/s/cm^2/sr	Vehicle						Sunitinib						Ramipril						Sunitinib+Ramipril
7	7100000	4200000	5400000	4700000	5.7e+06	2.8e+06	4900000	8600000	7400000	5100000	17700000	14200000	10500000	6500000	6700000	19200000	8.1e+06	9400000	8400000	1500000	8500000	13100000	17200000	9300000
17	10400000	4500000	8400000	7600000	4200000	6700000	1.14e+07	10900000	12700000	10200000	19200000	19900000	11800000	16900000	19100000	26400000	9100000	1800000	1100000	3600000	1.14e+07	2400000	19200000	15700000
24	18100000	26100000	30500000	10500000	1.36e+07	1.62e+07	12600000	15700000	18200000	12400000	15700000	16900000	48300000	9700000	21400000	20600000	10600000	4600000	15900000	19800000	26100000	1300000	18100000	13000000
31	97600000	94700000	61700000	76800000	75300000	12500000	14800000	14200000	2.24e+07	25700000	18100000	46800000	8.21e+07	34100000	6.52e+07	71400000	43900000	39700000	1.61e+07	21200000	19300000	2600000	1.36e+07	10200000
38	116100000	105700000	82400000	95900000	94300000	8.71e+07	16700000	15200000	21000000	28400000	17200000	6.52e+07	1.138e+08	46800000	78800000	113600000	61400000	72300000	2300000	28100000	20500000	12600000	34700000	15200000
45	134700000	167900000	134700000	127600000	136600000	98200000	5300000	17200000	35700000	41400000	25400000	23100000	143500000	116700000	93300000	134900000	95100000	91400000	2.24e+07	24600000	31500000	2.8e+06	18200000	10500000
Figure 7C
Vehicle	Sunitinib	Ramipril	Sunitinib+Ramipril
346.457	81.4237	329.023	94.0118
246.64	94.2074	161.065	88.4484
210.263	183.475	172.224	110.11
266.897	143.503	162.911	140.575
383.06	65.4368	106.63	88.6449
183.504	109.554	114.885	128.887
Figure 7D
Vehicle	Sunitinib	Ramipril	Sunitinib+Ramipril
0.2542	0.12	0.241	0.094
0.168	0.141	0.197	0.1023
0.2241	0.133	0.193	0.105
0.2149	0.156	0.25	0.137
0.283	0.07	0.216	0.047
0.297	0.0812	0.186	0.15
Figure 7F
Vehicle	Sunitinib	Ramipril	Sunitinib+Ramipril
54.2929	31.4815	64.8908	33.8983
78.8172	40.5051	60.2926	26.3798
64.8148	36.3636	48.1321	26.4706
60.9278	36.5881	65.8017	28.1665
77.764	37.1242	58.1147	27.3106
71.6342	35.4922	71.6742	37.6754
Figure 7H
Vehicle	Sunitinib	Ramipril	Sunitinib+Ramipril
2.30247	1.6281	2.26733	3.76033
3.05755	1.17143	2.20714	2.2
2.91304	1.05147	2.91803	1.83978
2.77863	1.15287	1.70866	2.00633
2.00917	1.237		2.31288
Figure 7I
Vehicle	Sunitinib	Ramipril	Sunitinib+Ramipril
0.847458	5.43478	1.47059	17.5
0	8.98876	1.74419	17.74
0	10.1266	0	12.0482
0	9.18367	0	20.9302
0		2.27273
Figure 7J
Vehicle	Sunitinib	Ramipril	Sunitinib+Ramipril
0	6.59341	2.46914	4.21053
0.793651	5.71429	2.94118	5.44218
0	5.06329	0.980392	3.84615
0.877193	6.19469	1.23457	3.9604
2.9703	6.25	1.81818	3.3557
1.8018	5.05051	1.16279
Figure 7L
Vehicle	Sunitinib	Ramipril	Sunitinib+Ramipril
1.0168	0.66172	1.03352	0.857729
1.06268	0.745433	1.15358	0.87798
0.92052	0.821212	1.16897	0.619048
0.868058	0.761255	1.14663	0.84436
0.917512	0.793643	1.16809	0.73723
1.21443	0.7677	1.11092	0.748641

## Sheet: Supplementary Figure 1
Supplementary Figure 1C
	Sunitinib
DMSO	15 min	1h	3h	6h	24h
0.834186	0.941687	0.960887	1.11212	1.30725	1.06048
1.16581	0.731949	0.941823	1.07537	1.09432	0.920967
1.2937	1.0571	1.3988	1.48924	1.45864	1.38686
0.706298	0.992335	1.05595	0.835598	0.793108	1.14296
Supplementary Figure 1D
DMSO	Sunitinib 0.25 μM	Sunitinib 2 μM
0.994236	0.878586	0.613949
1.00939	0.937738	0.583083
0.907817	0.951913	0.502378
0.965391	0.876807	0.596197
0.948241	0.985429	0.567628
1.01703	0.982571	0.547142
1.10428	0.877011	0.574064
1.01572	0.911787	0.612082
1.0379	0.997448	0.620362
Supplementary Figure 1G
DMSO	Sunitinib 0.25 μM	Sunitinib 2 μM
1.04147	0.945693	0.58116
1.00906	0.978767	0.608404
1.04128	0.942801	0.589405
1.00265	0.818851	0.644117
0.905544	0.889189	0.677876
Supplementary Figure 1J
DMSO	Sunitinib 0.25 μM	Sunitinib 2 μM
1.07025	1.01854	0.857453
0.988993	0.934788	0.822397
0.986823	0.992767	0.81688
0.998222	0.87439	0.794977
0.955713	0.850006	0.688716
Supplementary Figure 1M
DMSO	Sunitinib 0.04 μM	Sunitinib 0.25 μM	Sunitinib 2 μM
0.969844	1.07107	0.931493	1.56813
0.99977	0.960624	1.0089	1.46881
1.01426	0.992953	0.964866	1.48524
0.988422	0.960148	1.00463	1.43769
1.02793	1.03828	0.949705	1.57658
1.03738	0.977201	1.02366	1.55901
0.966233	0.979598	0.904055	1.55693
1.01123	0.980672	0.940608	1.54907
0.984935	1.00242	0.964426	1.47963
Supplementary Figure 1N
DMSO	Sunitinib 0.04 μM	Sunitinib 0.25 μM	Sunitinib 2 μM
12.9032	13.0435	13.0435	53.6585
17.3913	12.5	16.6667	76.9231
17.8571	10.3448	8.33333	47.6191
16	13.7931	25	40
24.1379	12.5	19.0476	48.3871
14.2857	5.55556	17.0732	27.7778
8.10811	9.09091	15	33.3333
15.1515	15.3846	17.8571	33.3333
15.9091	16.6667	15.3846	36.6667
Supplementary Figure 1O
DMSO	Sunitinib 0.04 μM
0.829068	0.997244
0.934927	0.999641
1.07657	0.923314
1.08272	1.00375
0.987243	0.955175
1.08673	1.0638
0.985099	0.738873
1.01764	0.940327
Supplementary Figure 1Q
DMSO	Sunitinib 0.04 μM
16.6667	16.6667
0	20
0	14.2857
0	7.14286
0	16.6667
10	30
0	14.2857
0	20

## Sheet: Supplementary Figure 2
Supplementary Figure 2A
DMSO RNA-Seq	homo_sapiens_differential_translation_1717184868.0725684	Transcript	ENST00000393997	ENST00000283254	ENST00000396901	ENST00000371380	ENST00000446378	ENST00000474718	ENST00000262406	ENST00000486685	ENST00000334490	ENST00000357685	ENST00000296849	ENST00000355710	ENST00000394258	ENST00000282292	ENST00000373887	ENST00000392766	ENST00000259365	ENST00000395097	ENST00000242592	ENST00000282572	ENST00000303657	ENST00000222122	ENST00000265441	ENST00000368842	ENST00000230658	ENST00000228027	ENST00000328199	ENST00000399002	ENST00000280357	ENST00000310991	ENST00000545289	ENST00000624557	ENST00000377067	ENST00000395738	ENST00000623612	ENST00000372007	ENST00000538976	ENST00000378214	ENST00000272641	ENST00000613019	ENST00000371926	ENST00000273990	ENST00000545005	ENST00000420999	ENST00000601538	ENST00000368285	ENST00000244645
		Gene	ELMO3	SCN3A	NFKBID	PLCE1	CMYA5	C10ORF128	RGS9	TSPAN33	C9ORF47	BCO2	NKD2	RET	RCCD1	ZNF773	TRAF1	ZBBX	TMOD1	NR4A3	ACADS	CCNO	RFX2	DBP	WNT2	LHPP	ISL1	DGAT2	ZNF662	SPTLC3	IL18	TMEM52	ZNF286B	AP000866.1	GPC5	ADM2	AF111168.1	PAK3	DAAM2	KIAA0319	NXPH2	KCP	STAMBPL1	DDIT4L	CCDC181	EFHC2	SHANK2	SEMA4A	TCP11
		Normalised_mRNA-Seq_Cond1_count (log2)	2.32192809488736	2.32192809488736	2.32192809488736	2.32192809488736	2.32192809488736	2.32192809488736	2.32192809488736	2.32192809488736	2.32192809488736	2.32192809488736	2.32192809488736	2.32192809488736	2.32192809488736	2.32192809488736	2.32192809488736	2.32192809488736	2.32192809488736	2.32192809488736	2.32192809488736	2.32192809488736	2.32192809488736	2.32192809488736	2.32192809488736	2.58496250072116	2.58496250072116	2.58496250072116	2.58496250072116	2.58496250072116	2.58496250072116	2.58496250072116	2.58496250072116	2.58496250072116	2.58496250072116	2.58496250072116	2.58496250072116	2.32192809488736	2.32192809488736	2.32192809488736	2.32192809488736	2.32192809488736	2.8073549220576	2.8073549220576	2.8073549220576	2.8073549220576	2.8073549220576	2.8073549220576	2.8073549220576
		Normalised_mRNA-Seq_Cond2_count (log2)	2.44267605822438	2.44267605822438	2.44267605822438	2.44267605822438	2.44267605822438	2.44267605822438	2.44267605822438	2.44267605822438	2.44267605822438	2.44267605822438	2.44267605822438	2.66506883560115	2.66506883560115	2.66506883560115	2.66506883560115	2.66506883560115	2.66506883560115	2.66506883560115	2.66506883560115	2.66506883560115	2.66506883560115	2.66506883560115	2.66506883560115	2.44267605822438	2.44267605822438	2.44267605822438	2.44267605822438	2.44267605822438	2.44267605822438	2.44267605822438	2.44267605822438	2.44267605822438	2.44267605822438	2.44267605822438	2.44267605822438	2.85771418057373	2.85771418057373	2.85771418057373	2.85771418057373	2.85771418057373	2.44267605822438	2.44267605822438	2.44267605822438	2.44267605822438	2.44267605822438	2.44267605822438	2.44267605822438
DMSO Ribo-seq	homo_sapiens_differential_translation_1717184423.6515677	Transcript	ENST00000542802	ENST00000374680	ENST00000366548	ENST00000367728	ENST00000504273	ENST00000392769	ENST00000426508	ENST00000278886	ENST00000396444	ENST00000215368	ENST00000340622	ENST00000314138	ENST00000329962	ENST00000487137	ENST00000490531	ENST00000308508	ENST00000322886	ENST00000333039	ENST00000341547	ENST00000366553	ENST00000273963	ENST00000392627	ENST00000393796	ENST00000374789	ENST00000359195	ENST00000505019	ENST00000233154	ENST00000295759	ENST00000257915	ENST00000249344	ENST00000265593	ENST00000432561	ENST00000531909	ENST00000542440	ENST00000336811	ENST00000372874	ENST00000396720	ENST00000315684	ENST00000310300	ENST00000291906	ENST00000308527	ENST00000305949	ENST00000354484	ENST00000380099	ENST00000556347	ENST00000239446	ENST00000250416
		Gene	USP36	RXRB	EXO1	PIGC	SNX25	CEP112	IFT140	NINL	USP8	EFNA2	ZNF746	RPL27A	B4GALNT4	CDH24	NACAD	CSPG4	E2F7	NPTXR	LMO7	CHML	KLHL8	GPRC5C	PPAN-P2RY11	PARD3	PIK3CG	ZGRF1	NCK2	GLB1L	TFCP2	STRIP2	CLCN2	CHFR	TMEM218	SETD1B	ANG	ADA	GLTSCR1	CTC1	LRCH4	PKN3	SNX33	MTBP	ADAMTSL2	KL	RP11-47I22.4	PCDHB10	PARP2
		Normalised_RiboSeq_Cond1_count (log2)	2.32291483069591	2.32291483069591	2.32291483069591	2.32291483069591	2.32291483069591	2.32291483069591	2.32291483069591	2.32291483069591	2.32291483069591	2.37022132047759	2.37022132047759	2.37022132047759	2.37022132047759	2.37022132047759	2.37022132047759	2.41602573665594	2.41602573665594	2.46042053854504	2.46042053854504	2.46042053854504	2.46042053854504	2.46042053854504	2.50348990281841	2.50348990281841	2.50348990281841	2.50348990281841	2.50348990281841	2.50348990281841	2.54531068418675	2.54531068418675	2.54531068418675	2.58595324070903	2.58595324070903	2.58595324070903	2.58595324070903	2.32291483069591	2.32291483069591	2.32291483069591	2.32291483069591	2.32291483069591	2.32291483069591	2.32291483069591	2.62548214600013	2.62548214600013	2.62548214600013	2.62548214600013	2.37022132047759
		Normalised_RiboSeq_Cond2_count (log2)	2.32192809488736	2.32192809488736	2.32192809488736	2.32192809488736	2.32192809488736	2.32192809488736	2.32192809488736	2.32192809488736	2.32192809488736	2.32192809488736	2.32192809488736	2.32192809488736	2.32192809488736	2.32192809488736	2.32192809488736	2.32192809488736	2.32192809488736	2.32192809488736	2.32192809488736	2.32192809488736	2.32192809488736	2.32192809488736	2.32192809488736	2.32192809488736	2.32192809488736	2.32192809488736	2.32192809488736	2.32192809488736	2.32192809488736	2.32192809488736	2.32192809488736	2.32192809488736	2.32192809488736	2.32192809488736	2.32192809488736	2.58496250072116	2.58496250072116	2.58496250072116	2.58496250072116	2.58496250072116	2.58496250072116	2.58496250072116	2.32192809488736	2.32192809488736	2.32192809488736	2.32192809488736	2.58496250072116
Sunitinib RNA-seq	homo_sapiens_differential_translation_1717185049.669787	Transcript	ENST00000360057	ENST00000372466	ENST00000367244	ENST00000396168	ENST00000356698	ENST00000341276	ENST00000374094	ENST00000532699	ENST00000486685	ENST00000299492	ENST00000404895	ENST00000416284	ENST00000436302	ENST00000333634	ENST00000595358	ENST00000602142	ENST00000402764	ENST00000306858	ENST00000529844	ENST00000409061	ENST00000265071	ENST00000348721	ENST00000615439	ENST00000307588	ENST00000341865	ENST00000309276	ENST00000246532	ENST00000290363	ENST00000370571	ENST00000390346	ENST00000259881	ENST00000248933	ENST00000557564	ENST00000366618	ENST00000372318	ENST00000239462	ENST00000338353	ENST00000339465	ENST00000265846	ENST00000286479	ENST00000296733	ENST00000264711	ENST00000246421	ENST00000228027	ENST00000282272	ENST00000344327	ENST00000389960
		Gene	TPK1	NUP62CL	VIP	PTPN5	RSPO3	ENO4	AGAP5	AP002884.2	TSPAN33	PPFIBP2	UNC5D	FAM19A2	AGBL3	SH3BGR	CCDC61	VAV1	ETV2	FAM83B	RP11-849H4.2	ANKRD61	CDH6	CISH	RASGRP4	CCDC110	C6ORF132	PPM1J	IGFLR1	CIART	COL24A1	TRGV3	PSORS1C1	SEZ6L	RP11-1012A1.4	SLC35F3	CCDC24	TNN	FAM78B	SAXO2	ADAP1	NAT2	CDC20B	DNAJC27	SLC35E2	DGAT2	AC013264.1	TRPC6	SYTL2
		Normalised_mRNA-Seq_Cond1_count (log2)	2.32192809488736	2.32192809488736	2.32192809488736	2.32192809488736	2.32192809488736	2.32192809488736	2.32192809488736	2.32192809488736	2.32192809488736	2.32192809488736	2.32192809488736	2.32192809488736	2.32192809488736	2.32192809488736	2.32192809488736	2.32192809488736	2.32192809488736	2.32192809488736	2.32192809488736	2.32192809488736	2.32192809488736	2.58496250072116	2.58496250072116	2.58496250072116	2.58496250072116	2.58496250072116	2.58496250072116	2.58496250072116	2.58496250072116	2.32192809488736	2.32192809488736	2.32192809488736	2.32192809488736	2.32192809488736	2.32192809488736	2.32192809488736	2.32192809488736	2.32192809488736	2.8073549220576	2.8073549220576	2.8073549220576	2.8073549220576	2.8073549220576	2.8073549220576	2.8073549220576	2.8073549220576	2.8073549220576
		Normalised_mRNA-Seq_Cond2_count (log2)	2.45969435025844	2.45969435025844	2.45969435025844	2.45969435025844	2.45969435025844	2.45969435025844	2.45969435025844	2.45969435025844	2.45969435025844	2.45969435025844	2.45969435025844	2.45969435025844	2.45969435025844	2.45969435025844	2.68208708317896	2.68208708317896	2.68208708317896	2.68208708317896	2.68208708317896	2.68208708317896	2.68208708317896	2.45969435025844	2.45969435025844	2.45969435025844	2.45969435025844	2.45969435025844	2.45969435025844	2.45969435025844	2.45969435025844	2.87473239480936	2.87473239480936	2.87473239480936	2.87473239480936	2.87473239480936	2.87473239480936	2.87473239480936	2.87473239480936	2.87473239480936	2.45969435025844	2.45969435025844	2.45969435025844	2.45969435025844	2.45969435025844	2.45969435025844	2.45969435025844	2.45969435025844	2.45969435025844
Sunitinib Ribo-seq	homo_sapiens_differential_translation_1717184672.6483364	Transcript	ENST00000540964	ENST00000369153	ENST00000240719	ENST00000245407	ENST00000334731	ENST00000622362	ENST00000409796	ENST00000164133	ENST00000375994	ENST00000299237	ENST00000533601	ENST00000263360	ENST00000404072	ENST00000316963	ENST00000327304	ENST00000085219	ENST00000335968	ENST00000278550	ENST00000622299	ENST00000439602	ENST00000252011	ENST00000428239	ENST00000221462	ENST00000319974	ENST00000265340	ENST00000306999	ENST00000502412	ENST00000507606	ENST00000376736	ENST00000269973	ENST00000280083	ENST00000250416	ENST00000373367	ENST00000426398	ENST00000390667	ENST00000425354	ENST00000355790	ENST00000292090	ENST00000308748	ENST00000217086	ENST00000305850	ENST00000444739	ENST00000263381	ENST00000396908	ENST00000333628	ENST00000302805	ENST00000427314
		Gene	TLR5	BOLA1	ZNF549	SLC22A5	C9ORF85	FAM200B	LYSMD4	PPP2R5B	MYLK2	ZNF319	RAB15	EED	PICK1	LYPLA1	EXOSC3	CD22	TARSL2	TENM4	ARL16	RPS18	DHX35	CDC7	PPP1R37	C2ORF69	PITX1	ANKMY2	ZFP62	C7ORF73	RFK	ZNF45	CTAGE5	PARP2	ZDHHC15	PTBP2	BORA	RARG	LRRC20	TLCD1	ASPHD1	SALL4	CENPN	CASP4	WIZ	PROSER3	TUBB2A	SPRY3	RACGAP1
		Normalised_RiboSeq_Cond1_count (log2)	2.34217380598449	2.34217380598449	2.34217380598449	2.34217380598449	2.34217380598449	2.34217380598449	2.34217380598449	2.34217380598449	2.34217380598449	2.34217380598449	2.34217380598449	2.34217380598449	2.34217380598449	2.34217380598449	2.34217380598449	2.34217380598449	2.34217380598449	2.34217380598449	2.34217380598449	2.34217380598449	2.34217380598449	2.34217380598449	2.34217380598449	2.56456685686704	2.56456685686704	2.56456685686704	2.56456685686704	2.56456685686704	2.56456685686704	2.56456685686704	2.56456685686704	2.56456685686704	2.56456685686704	2.56456685686704	2.56456685686704	2.56456685686704	2.56456685686704	2.56456685686704	2.56456685686704	2.56456685686704	2.56456685686704	2.56456685686704	2.56456685686704	2.56456685686704	2.34217380598449	2.34217380598449	2.34217380598449
		Normalised_RiboSeq_Cond2_count (log2)	2.32192809488736	2.32192809488736	2.32192809488736	2.32192809488736	2.32192809488736	2.32192809488736	2.32192809488736	2.32192809488736	2.32192809488736	2.32192809488736	2.32192809488736	2.32192809488736	2.32192809488736	2.32192809488736	2.32192809488736	2.32192809488736	2.32192809488736	2.32192809488736	2.32192809488736	2.32192809488736	2.32192809488736	2.32192809488736	2.32192809488736	2.32192809488736	2.32192809488736	2.32192809488736	2.32192809488736	2.32192809488736	2.32192809488736	2.32192809488736	2.32192809488736	2.32192809488736	2.32192809488736	2.32192809488736	2.32192809488736	2.32192809488736	2.32192809488736	2.32192809488736	2.32192809488736	2.32192809488736	2.32192809488736	2.32192809488736	2.32192809488736	2.32192809488736	2.58496250072116	2.58496250072116	2.58496250072116
Supplementary Figure 2D
MCEC	CM
94.4444	5.55556
100	0
100	0
93.75	6.25
[truncated: 5,000 more columns]

## Sheet: Supplementary Figure 4
Supplementary Figure 4A
shScramble	shSND1
0.92356	0.720569
0.976267	0.661856
1.01824	0.727135
1.08883	0.707473
0.993098	0.71186
Supplementary Figure 4D
shScramble	shSND1
0.87909	0.82628
0.912307	0.844895
1.06048	0.831985
1.06402	0.935197
1.08411	0.926051
Supplementary Figure 4G
shScramble	shSND1
0.915521	1.05019
1.0546	1.09024
1.09348	1.15954
0.978479	0.958103
0.957924	0.964589
Supplementary Figure 4H
shScramble	shSND1
0.887175	1.01659
1.02763	0.973667
0.963808	1.23067
0.947705	0.911722
1.17368	1.04951

[truncated: 4 more sheets: Supplementary Figure 5, Supplementary Figure 6, Supplementary Figure 7, Supplementary Figure 10]
